# Supplementary material for: Effects of Dietary Wedelia chinensis (Osbeck) Merr. Extract on Growth Performance, Feed Utilization, Antioxidant Status, and Innate Immunity in Nile Tilapia (Oreochromis niloticus)
Source: Animals (Basel). 2026 Jun 27;16(13):1986. doi: 10.3390/ani16131986 (PMC13359914; doi:10.3390/ani16131986)
Supplement: Supplementary file 1 [file animals-16-01986-s001.zip]

Archive with 1 entries (1 files):
- animals-4358165-supplementary.pdf
